# Supplementary material for: 3-OH Phloretin Inhibits High-Fat Diet-Induced Obesity and Obesity-Induced Inflammation by Reducing Macrophage Infiltration into White Adipose Tissue
Source: Molecules. 2023 Feb 15;28(4):1851. doi: 10.3390/molecules28041851 (PMC9964960; doi:10.3390/molecules28041851)
Supplement: Supplementary file 1 [file molecules-28-01851-s001.zip]

Archive with 1 entries (1 files):
- molecules-2152992-supplementary.pdf
